# Supplementary material for: Complexity in African savannas: Direct, indirect, and cascading effects of animal densities, rainfall and vegetation availability
Source: PLoS One. 2018 May 16;13(5):e0197149. doi: 10.1371/journal.pone.0197149 (PMC5955549; doi:10.1371/journal.pone.0197149)
Supplement: S1 Table — (XLSX) [file pone.0197149.s001.xlsx]

## Sheet: totalpath
Area	rain	impala	Zebra	Giraffe	Elephant	hc1	hc2	hc3	hc4	canopy	density	tuft	peran	grass	ndis	per
SSW	606	17776	816	303	60	9550	2723	19	385	71	42	14138	30	46	3878	-55
SSW	389	15201	961	321	116	4552	4106	26	437	50	39	10454	20	71	3045	-97
SSW	534	17277	783	271	232	7879	1829	22	297	92	37	9585	25	58	3300	-95
SSW	944	16585	984	317	205	6083	1373	19	120	45	33	8483	36	79	4200	-67
SSW	540	13888	803	313	311	6588	1094	14	62	50	32	7885	43	85	3537	-58
SSW	385	12770	618	266	429	3938	947	17	104	55	24	6100	40	90	2810	-48
SSW	881	9732	540	216	497	6136	1382	17	125	0	24	8610	28	72	3446	-59
SSW	1304	9898	479	184	525	4906	1167	20	123	26	26	7538	29	85	4305	-46
SSW	626	8159	412	244	601	4297	1458	20	194	32	27	7157	26	81	3678	-52
SSW	630	7349	409	223	757	3123	1278	18	94	19	30	5854	35	80	2908	-52
SSW	233	9971	375	180	685	3780	1336	17	115	48	29	6330	31	73	1612	-56
SSW	722	11189	267	209	757	2853	1035	14	70	45	23	4810	25	75	2677	-110
SSW	589	9000	278	194	913	2528	1391	20	82	56	31	4937	44	76	2552	-70
SSW	882	8295	380	174	857	2892	1786	19	72	73	27	5453	42	67	2732	-59
SSW	589	9795	413	199	1523	2975	1313	20	53	41	30	5649	31	83	2801	-55
SSW	550	9795	407	154	971	2842	1436	20	50	0	32	5719	48	88	1311	-47
SSW	713	10134	446	167	847	3610	1417	17	34	9	32	6286	46	79	1948	-64
SSW	659	8983	467	190	841	3176	1815	23	179	55	31	6672	33	82	3925	-56
SSW	641	8903	545	208	1260	2417	1723	21	79	76	29	5336	31	83	3984	-42
SSW	852	8579	561	178	924	NA	NA	NA	NA	24	4985	36	88	3019	-45	NA
SSW	627	11513	579	210	1099	NA	NA	NA	NA	29	5747	35	85	2921	-40	NA
SSW	737	10917	440	138	1015	NA	NA	NA	NA	25	5245	34	84	3531	-40	NA
Kapama	654	1278	100	101	6	NA	NA	NA	NA	39	6625	NA	56	NA	-66	NA
Kapama	406	1410	123	123	6	NA	NA	NA	NA	33	5671	NA	84	NA	-60	NA
Kapama	336	1716	152	165	18	NA	NA	NA	NA	43	6915	26	81	NA	-59	NA
Kapama	924	1947	200	142	19	68	32	27	2	60	37	5694	24	65	NA	-55
Kapama	565	2232	247	114	21	NA	NA	NA	NA	37	5353	57	92	NA	-70	NA
Kapama	351	1675	248	101	21	NA	NA	NA	NA	38	4618	56	90	559	-104	NA
Kapama	564	1956	154	97	21	NA	NA	NA	NA	42	6778	32	68	478	-97	NA
Kapama	952	1641	160	89	21	NA	NA	NA	NA	42	6896	53	85	2470	-65	NA
Kapama	630	1601	197	84	19	64	28	23	5	4	43	6088	54	90	NA	-64
Kapama	586	1198	166	63	23	68	30	20	3	25	41	6058	54	80	1270	-69
Kapama	193	362	87	73	39	36	30	28	1	52	38	4848	40	74	63	-179
Kapama	525	396	59	99	40	50	29	24	2	40	38	5234	13	46	241	-129
Kapama	407	749	56	110	37	60	26	24	3	16	42	5620	67	85	778	-124
Kapama	789	850	95	104	31	35	30	22	2	21	44	4427	22	69	832	-66
Kapama	414	1058	125	146	32	30	35	32	2	20	50	4948	53	80	1526	-120
Kapama	398	1089	158	167	30	38	36	34	3	12	45	5550	39	73	207	-63
Kapama	665	1538	163	141	37	28	42	37	5	38	43	5208	70	82	1134	-71
Kapama	623	1812	208	218	39	NA	NA	NA	NA	47	4519	52	84	2678	-98	NA
Kapama	683	1997	208	244	42	36	27	40	3	13	48	5134	38	83	1969	-61
Kapama	872	2412	276	234	43	21	21	44	1	21	45	4360	40	84	1730	-53
Balule	235	4445	828	480	0	29	31	32	3	33	43	4496	21	46	875	-121
Balule	516	5256	867	474	0	NA	NA	NA	NA	46	5242	23	63	1762	-85	NA
Balule	741	3694	607	357	16	32	28	28	3	85	46	4485	28	76	1135	-64
Balule	433	4433	680	382	17	24	23	20	3	63	44	3606	27	63	845	-83
Balule	411	3713	652	477	88	20	20	16	2	93	41	3484	26	43	241	-239
Balule	254	2863	539	418	251	43	23	16	3	86	41	4018	19	20	242	-356
Balule	452	3276	448	325	304	NA	NA	NA	NA	42	3134	28	40	209	-229	NA
Balule	330	3117	398	247	480	NA	NA	NA	NA	42	3300	22	24	409	-167	NA
Balule	649	4299	438	257	387	34	33	18	2	25	41	3778	24	53	244	-159
Balule	364	3904	447	234	141	24	27	17	2	48	42	3568	20	43	198	-104
Balule	391	5407	442	262	242	25	36	17	2	69	43	4001	20	47	216	-96
Balule	598	4442	320	206	221	23	40	20	2	68	39	4318	18	54	1135	-95
Balule	597	4715	332	243	304	27	33	20	1	49	44	3942	20	48	630	-123
Balule	456	5714	320	216	243	21	33	26	2	25	42	3841	24	60	1385	-63
Balule	740	8718	448	264	544	16	27	20	2	30	38	3386	24	62	771	-77
